# Supplementary material for: Application of an LC–MS/MS Method for the Simultaneous Quantification of Homovanillic Acid and Vanillylmandelic Acid for the Diagnosis and Follow-Up of Neuroblastoma in 357 Patients
Source: Molecules. 2021 Jun 7;26(11):3470. doi: 10.3390/molecules26113470 (PMC8201085; doi:10.3390/molecules26113470)
Supplement: Supplementary file 1 [file molecules-26-03470-s001.zip]

Archive with 1 entries (1 files):
- molecules-1196877-supplementary.pdf
